# Supplementary material for: The importance of systemic inflammatory response measurements as pretransplant risk factors for outcome after allogeneic haematopoietic cell transplantation
Source: Br J Haematol. 2025 Jul 29;207(4):1517–28. doi: 10.1111/bjh.70049 (PMC12512061; doi:10.1111/bjh.70049)
Supplement: Supplementary file 1 — Table S1. Table S2. Table S3. Table S4. Table S5. [file BJH-207-1517-s002.zip]

Archive with 3 entries (3 files):
- R01 Supplement Data Tables S1 -S2 @ BJH.docx
- R01 Table S5 Time dependent GVHD.docx
- Supplement Data Tables S3 -S4 @ BJH.docx
